# Supplementary material for: The Role of Malnutrition, Nutritional Deficiencies and Eating Disorders in Patients with Takotsubo Syndrome—Scoping Review
Source: Nutrients. 2026 Jul 12;18(14):2284. doi: 10.3390/nu18142284 (PMC13416205; doi:10.3390/nu18142284)
Supplement: Supplementary file 1 [file nutrients-18-02284-s001.zip]

Archive with 1 entries (1 files):
- nutrients-4407350-supplementary.pdf
